# Supplementary material for: Toxic Features and Metabolomic Intervention of Glabrene, an Impurity Found in the Pharmaceutical Product of Glabridin
Source: Int J Mol Sci. 2024 Aug 18;25(16):8985. doi: 10.3390/ijms25168985 (PMC11354706; doi:10.3390/ijms25168985)
Supplement: Supplementary file 1 [file ijms-25-08985-s001.zip]

Archive with 1 entries (1 files):
- ijms-3109614-supplementary.pdf
